# Supplementary material for: Role of miRNAs in Human T Cell Leukemia Virus Type 1 Induced T Cell Leukemia: A Literature Review and Bioinformatics Approach
Source: Int J Mol Sci. 2022 May 14;23(10):5486. doi: 10.3390/ijms23105486 (PMC9141946; doi:10.3390/ijms23105486)
Supplement: Supplementary file 1 [file ijms-23-05486-s001.zip]

Archive with 2 entries (2 files):
- Supplementary Figure S1.pdf
- Supplementary Table 1.xlsx
