# Supplementary material for: Role of miRNAs in Human T Cell Leukemia Virus Type 1 Induced T Cell Leukemia: A Literature Review and Bioinformatics Approach
Source: Int J Mol Sci. 2022 May 14;23(10):5486. doi: 10.3390/ijms23105486 (PMC9141946; doi:10.3390/ijms23105486)
Supplement: Supplementary file 1 [file ijms-23-05486-s001.zip › Supplementary Table 1.xlsx]

## Sheet: KEGG-TOTAL
Category	Term	Count	%	PValue	Genes	List Total	Pop Hits	Pop Total	Fold Enrichment	Bonferroni	Benjamini	FDR			Category	Term	Count	%	PValue	Genes	List Total	Pop Hits	Pop Total	Fold Enrichment	Bonferroni	Benjamini	FDR			Category	Term	Count	%	PValue	Genes	List Total	Pop Hits	Pop Total	Fold Enrichment	Bonferroni	Benjamini	FDR
KEGG_PATHWAY	hsa05200:Pathways in cancer	12	13.3333	0.000306227	SMAD2, PDGFRA, CDK6, SP1, TRAF6, LEF1, GNAI3, CCDC6, PRKCA, PLCB1, ESR1, TP53	51	531	8112	3.59455	0.0588402	0.0344665	0.0318554			KEGG_PATHWAY	hsa05200:Pathways in cancer	12	13.3333	0.000306227	SMAD2, PDGFRA, CDK6, SP1, TRAF6, LEF1, GNAI3, CCDC6, PRKCA, PLCB1, ESR1, TP53	51	531	8112	3.59455	0.0588402	0.0344665	0.0318554			KEGG_PATHWAY	hsa05200:Pathways in cancer	12	13.3333	0.000306227	SMAD2, PDGFRA, CDK6, SP1, TRAF6, LEF1, GNAI3, CCDC6, PRKCA, PLCB1, ESR1, TP53	51	531	8112	3.59455	0.0588402	0.0344665	0.0318554
KEGG_PATHWAY	hsa04310:Wnt signaling pathway	7	7.77778	0.00052222	FOSL1, TLE3, ZNRF3, LEF1, PRKCA, PLCB1, TP53	51	167	8112	6.66714	0.0982577	0.0344665	0.0318554			KEGG_PATHWAY	hsa04310:Wnt signaling pathway	7	7.77778	0.00052222	FOSL1, TLE3, ZNRF3, LEF1, PRKCA, PLCB1, TP53	51	167	8112	6.66714	0.0982577	0.0344665	0.0318554			KEGG_PATHWAY	hsa04310:Wnt signaling pathway	7	7.77778	0.00052222	FOSL1, TLE3, ZNRF3, LEF1, PRKCA, PLCB1, TP53	51	167	8112	6.66714	0.0982577	0.0344665	0.0318554
KEGG_PATHWAY	hsa05163:Human cytomegalovirus infection	7	7.77778	0.00244046	PDGFRA, CDK6, SP1, GNAI3, PRKCA, PLCB1, TP53	51	225	8112	4.9485	0.383565	0.0858592	0.0793547			KEGG_PATHWAY	hsa05163:Human cytomegalovirus infection	7	7.77778	0.00244046	PDGFRA, CDK6, SP1, GNAI3, PRKCA, PLCB1, TP53	51	225	8112	4.9485	0.383565	0.0858592	0.0793547			KEGG_PATHWAY	hsa04010:MAPK signaling pathway	7	7.77778	0.00895024	PDGFRA, PAK1, CACNB4, RRAS, TRAF6, PRKCA, TP53	51	294	8112	3.78711	0.831383	0.147679	0.136491
KEGG_PATHWAY	hsa04010:MAPK signaling pathway	7	7.77778	0.00895024	PDGFRA, PAK1, CACNB4, RRAS, TRAF6, PRKCA, TP53	51	294	8112	3.78711	0.831383	0.147679	0.136491			KEGG_PATHWAY	hsa04010:MAPK signaling pathway	7	7.77778	0.00895024	PDGFRA, PAK1, CACNB4, RRAS, TRAF6, PRKCA, TP53	51	294	8112	3.78711	0.831383	0.147679	0.136491			KEGG_PATHWAY	hsa04218:Cellular senescence	6	6.66667	0.00260179	SMAD2, CDK6, RRAS, E2F5, TP53, HIPK2	51	156	8112	6.11765	0.402993	0.0858592	0.0793547
KEGG_PATHWAY	hsa04928:Parathyroid hormone synthesis, secretion and action	6	6.66667	0.000460164	MMP14, SP1, GNAI3, PDE4B, PRKCA, PLCB1	51	106	8112	9.00333	0.0871041	0.0344665	0.0318554			KEGG_PATHWAY	hsa04928:Parathyroid hormone synthesis, secretion and action	6	6.66667	0.000460164	MMP14, SP1, GNAI3, PDE4B, PRKCA, PLCB1	51	106	8112	9.00333	0.0871041	0.0344665	0.0318554			KEGG_PATHWAY	hsa05205:Proteoglycans in cancer	6	6.66667	0.00826573	SMAD2, PAK1, RRAS, PRKCA, ESR1, TP53	51	205	8112	4.65538	0.806681	0.147679	0.136491
KEGG_PATHWAY	hsa04218:Cellular senescence	6	6.66667	0.00260179	SMAD2, CDK6, RRAS, E2F5, TP53, HIPK2	51	156	8112	6.11765	0.402993	0.0858592	0.0793547			KEGG_PATHWAY	hsa04218:Cellular senescence	6	6.66667	0.00260179	SMAD2, CDK6, RRAS, E2F5, TP53, HIPK2	51	156	8112	6.11765	0.402993	0.0858592	0.0793547			KEGG_PATHWAY	hsa04350:TGF-beta signaling pathway	5	5.55556	0.00259115	SMAD2, TGIF2, ZFYVE16, SP1, E2F5	51	94	8112	8.46058	0.40173	0.0858592	0.0793547
KEGG_PATHWAY	hsa04360:Axon guidance	6	6.66667	0.0050358	PAK1, RRAS, GNAI3, PRKCA, EPHB2, PAK4	51	182	8112	5.2437	0.631976	0.124636	0.115194			KEGG_PATHWAY	hsa04360:Axon guidance	6	6.66667	0.0050358	PAK1, RRAS, GNAI3, PRKCA, EPHB2, PAK4	51	182	8112	5.2437	0.631976	0.124636	0.115194			KEGG_PATHWAY	hsa04110:Cell cycle	5	5.55556	0.0073641	SMAD2, CDK6, CDC6, E2F5, TP53	51	126	8112	6.31186	0.768572	0.145809	0.134763
KEGG_PATHWAY	hsa05205:Proteoglycans in cancer	6	6.66667	0.00826573	SMAD2, PAK1, RRAS, PRKCA, ESR1, TP53	51	205	8112	4.65538	0.806681	0.147679	0.136491			KEGG_PATHWAY	hsa05205:Proteoglycans in cancer	6	6.66667	0.00826573	SMAD2, PAK1, RRAS, PRKCA, ESR1, TP53	51	205	8112	4.65538	0.806681	0.147679	0.136491			KEGG_PATHWAY	hsa04015:Rap1 signaling pathway	5	5.55556	0.039808	PDGFRA, RRAS, GNAI3, PRKCA, PLCB1	51	210	8112	3.78711	0.999679	0.302697	0.279766
KEGG_PATHWAY	hsa04350:TGF-beta signaling pathway	5	5.55556	0.00259115	SMAD2, TGIF2, ZFYVE16, SP1, E2F5	51	94	8112	8.46058	0.40173	0.0858592	0.0793547			KEGG_PATHWAY	hsa04350:TGF-beta signaling pathway	5	5.55556	0.00259115	SMAD2, TGIF2, ZFYVE16, SP1, E2F5	51	94	8112	8.46058	0.40173	0.0858592	0.0793547			KEGG_PATHWAY	hsa04014:Ras signaling pathway	5	5.55556	0.0539368	PDGFRA, PAK1, RRAS, PRKCA, PAK4	51	232	8112	3.42799	0.999983	0.323621	0.299104
KEGG_PATHWAY	hsa05142:Chagas disease	5	5.55556	0.00348299	SMAD2, TRAF6, GNAI3, PPP2R2A, PLCB1	51	102	8112	7.797	0.498843	0.0985188	0.0910552			KEGG_PATHWAY	hsa05142:Chagas disease	5	5.55556	0.00348299	SMAD2, TRAF6, GNAI3, PPP2R2A, PLCB1	51	102	8112	7.797	0.498843	0.0985188	0.0910552			KEGG_PATHWAY	hsa05224:Breast cancer	5	5.55556	0.0125027	CDK6, SP1, LEF1, ESR1, TP53	51	147	8112	5.41016	0.917185	0.154721	0.143
KEGG_PATHWAY	hsa04071:Sphingolipid signaling pathway	5	5.55556	0.006029	GNAI3, PPP2R2A, PRKCA, PLCB1, TP53	51	119	8112	6.68314	0.698008	0.132638	0.12259			KEGG_PATHWAY	hsa04071:Sphingolipid signaling pathway	5	5.55556	0.006029	GNAI3, PPP2R2A, PRKCA, PLCB1, TP53	51	119	8112	6.68314	0.698008	0.132638	0.12259			KEGG_PATHWAY	hsa05225:Hepatocellular carcinoma	5	5.55556	0.0195175	SMAD2, CDK6, LEF1, PRKCA, TP53	51	168	8112	4.73389	0.979812	0.193223	0.178585
KEGG_PATHWAY	hsa04110:Cell cycle	5	5.55556	0.0073641	SMAD2, CDK6, CDC6, E2F5, TP53	51	126	8112	6.31186	0.768572	0.145809	0.134763			KEGG_PATHWAY	hsa04110:Cell cycle	5	5.55556	0.0073641	SMAD2, CDK6, CDC6, E2F5, TP53	51	126	8112	6.31186	0.768572	0.145809	0.134763			KEGG_PATHWAY	hsa05207:Chemical carcinogenesis - receptor activation	5	5.55556	0.040992	KPNA6, GNAI3, PRKCA, CDC6, ESR1	51	212	8112	3.75139	0.999748	0.302697	0.279766
KEGG_PATHWAY	hsa04915:Estrogen signaling pathway	5	5.55556	0.0100831	SP1, GNAI3, FKBP4, PLCB1, ESR1	51	138	8112	5.763	0.865554	0.150291	0.138905			KEGG_PATHWAY	hsa04915:Estrogen signaling pathway	5	5.55556	0.0100831	SP1, GNAI3, FKBP4, PLCB1, ESR1	51	138	8112	5.763	0.865554	0.150291	0.138905			KEGG_PATHWAY	hsa05214:Glioma	4	4.44444	0.0108994	PDGFRA, CDK6, PRKCA, TP53	51	75	8112	8.48314	0.885815	0.150291	0.138905
KEGG_PATHWAY	hsa05017:Spinocerebellar ataxia	5	5.55556	0.0113857	SP1, ULK2, PRKCA, RORA, PLCB1	51	143	8112	5.5615	0.896408	0.150291	0.138905			KEGG_PATHWAY	hsa05017:Spinocerebellar ataxia	5	5.55556	0.0113857	SP1, ULK2, PRKCA, RORA, PLCB1	51	143	8112	5.5615	0.896408	0.150291	0.138905			KEGG_PATHWAY	hsa05216:Thyroid cancer	3	3.33333	0.0216153	LEF1, CCDC6, TP53	51	37	8112	12.8967	0.98679	0.203802	0.188362
KEGG_PATHWAY	hsa05224:Breast cancer	5	5.55556	0.0125027	CDK6, SP1, LEF1, ESR1, TP53	51	147	8112	5.41016	0.917185	0.154721	0.143			KEGG_PATHWAY	hsa05224:Breast cancer	5	5.55556	0.0125027	CDK6, SP1, LEF1, ESR1, TP53	51	147	8112	5.41016	0.917185	0.154721	0.143
KEGG_PATHWAY	hsa04261:Adrenergic signaling in cardiomyocytes	5	5.55556	0.0133852	CACNB4, GNAI3, PPP2R2A, PRKCA, PLCB1	51	150	8112	5.30196	0.930621	0.155898	0.144088			KEGG_PATHWAY	hsa04261:Adrenergic signaling in cardiomyocytes	5	5.55556	0.0133852	CACNB4, GNAI3, PPP2R2A, PRKCA, PLCB1	51	150	8112	5.30196	0.930621	0.155898	0.144088
KEGG_PATHWAY	hsa04934:Cushing syndrome	5	5.55556	0.0149429	CDK6, SP1, LEF1, GNAI3, PLCB1	51	155	8112	5.13093	0.949259	0.164372	0.15192			KEGG_PATHWAY	hsa04934:Cushing syndrome	5	5.55556	0.0149429	CDK6, SP1, LEF1, GNAI3, PLCB1	51	155	8112	5.13093	0.949259	0.164372	0.15192
KEGG_PATHWAY	hsa05225:Hepatocellular carcinoma	5	5.55556	0.0195175	SMAD2, CDK6, LEF1, PRKCA, TP53	51	168	8112	4.73389	0.979812	0.193223	0.178585			KEGG_PATHWAY	hsa05225:Hepatocellular carcinoma	5	5.55556	0.0195175	SMAD2, CDK6, LEF1, PRKCA, TP53	51	168	8112	4.73389	0.979812	0.193223	0.178585
KEGG_PATHWAY	hsa04015:Rap1 signaling pathway	5	5.55556	0.039808	PDGFRA, RRAS, GNAI3, PRKCA, PLCB1	51	210	8112	3.78711	0.999679	0.302697	0.279766			KEGG_PATHWAY	hsa04015:Rap1 signaling pathway	5	5.55556	0.039808	PDGFRA, RRAS, GNAI3, PRKCA, PLCB1	51	210	8112	3.78711	0.999679	0.302697	0.279766
KEGG_PATHWAY	hsa05170:Human immunodeficiency virus 1 infection	5	5.55556	0.040992	PAK1, TRAF6, GNAI3, PRKCA, PAK4	51	212	8112	3.75139	0.999748	0.302697	0.279766			KEGG_PATHWAY	hsa05170:Human immunodeficiency virus 1 infection	5	5.55556	0.040992	PAK1, TRAF6, GNAI3, PRKCA, PAK4	51	212	8112	3.75139	0.999748	0.302697	0.279766
KEGG_PATHWAY	hsa05207:Chemical carcinogenesis - receptor activation	5	5.55556	0.040992	KPNA6, GNAI3, PRKCA, CDC6, ESR1	51	212	8112	3.75139	0.999748	0.302697	0.279766			KEGG_PATHWAY	hsa05207:Chemical carcinogenesis - receptor activation	5	5.55556	0.040992	KPNA6, GNAI3, PRKCA, CDC6, ESR1	51	212	8112	3.75139	0.999748	0.302697	0.279766
KEGG_PATHWAY	hsa05417:Lipid and atherosclerosis	5	5.55556	0.0428057	POU2F1, TRAF6, PRKCA, PLCB1, TP53	51	215	8112	3.69904	0.999827	0.302697	0.279766			KEGG_PATHWAY	hsa05417:Lipid and atherosclerosis	5	5.55556	0.0428057	POU2F1, TRAF6, PRKCA, PLCB1, TP53	51	215	8112	3.69904	0.999827	0.302697	0.279766
KEGG_PATHWAY	hsa04014:Ras signaling pathway	5	5.55556	0.0539368	PDGFRA, PAK1, RRAS, PRKCA, PAK4	51	232	8112	3.42799	0.999983	0.323621	0.299104			KEGG_PATHWAY	hsa04014:Ras signaling pathway	5	5.55556	0.0539368	PDGFRA, PAK1, RRAS, PRKCA, PAK4	51	232	8112	3.42799	0.999983	0.323621	0.299104
KEGG_PATHWAY	hsa05214:Glioma	4	4.44444	0.0108994	PDGFRA, CDK6, PRKCA, TP53	51	75	8112	8.48314	0.885815	0.150291	0.138905			KEGG_PATHWAY	hsa05214:Glioma	4	4.44444	0.0108994	PDGFRA, CDK6, PRKCA, TP53	51	75	8112	8.48314	0.885815	0.150291	0.138905
KEGG_PATHWAY	hsa04540:Gap junction	4	4.44444	0.016753	PDGFRA, GNAI3, PRKCA, PLCB1	51	88	8112	7.22995	0.964747	0.174584	0.161358			KEGG_PATHWAY	hsa04540:Gap junction	4	4.44444	0.016753	PDGFRA, GNAI3, PRKCA, PLCB1	51	88	8112	7.22995	0.964747	0.174584	0.161358
KEGG_PATHWAY	hsa04916:Melanogenesis	4	4.44444	0.0240673	LEF1, GNAI3, PRKCA, PLCB1	51	101	8112	6.29936	0.991962	0.216606	0.200196			KEGG_PATHWAY	hsa04916:Melanogenesis	4	4.44444	0.0240673	LEF1, GNAI3, PRKCA, PLCB1	51	101	8112	6.29936	0.991962	0.216606	0.200196
KEGG_PATHWAY	hsa04919:Thyroid hormone signaling pathway	4	4.44444	0.0381961	PRKCA, PLCB1, ESR1, TP53	51	121	8112	5.25814	0.999552	0.302697	0.279766			KEGG_PATHWAY	hsa04919:Thyroid hormone signaling pathway	4	4.44444	0.0381961	PRKCA, PLCB1, ESR1, TP53	51	121	8112	5.25814	0.999552	0.302697	0.279766
KEGG_PATHWAY	hsa04926:Relaxin signaling pathway	4	4.44444	0.04481	SMAD2, GNAI3, PRKCA, PLCB1	51	129	8112	4.93206	0.999886	0.305944	0.282766			KEGG_PATHWAY	hsa04926:Relaxin signaling pathway	4	4.44444	0.04481	SMAD2, GNAI3, PRKCA, PLCB1	51	129	8112	4.93206	0.999886	0.305944	0.282766
KEGG_PATHWAY	hsa04728:Dopaminergic synapse	4	4.44444	0.0474288	GNAI3, PPP2R2A, PRKCA, PLCB1	51	132	8112	4.81996	0.999934	0.31303	0.289315			KEGG_PATHWAY	hsa04728:Dopaminergic synapse	4	4.44444	0.0474288	GNAI3, PPP2R2A, PRKCA, PLCB1	51	132	8112	4.81996	0.999934	0.31303	0.289315
KEGG_PATHWAY	hsa04371:Apelin signaling pathway	4	4.44444	0.0538281	SMAD2, RRAS, GNAI3, PLCB1	51	139	8112	4.57723	0.999983	0.323621	0.299104			KEGG_PATHWAY	hsa04371:Apelin signaling pathway	4	4.44444	0.0538281	SMAD2, RRAS, GNAI3, PLCB1	51	139	8112	4.57723	0.999983	0.323621	0.299104
KEGG_PATHWAY	hsa05216:Thyroid cancer	3	3.33333	0.0216153	LEF1, CCDC6, TP53	51	37	8112	12.8967	0.98679	0.203802	0.188362			KEGG_PATHWAY	hsa05216:Thyroid cancer	3	3.33333	0.0216153	LEF1, CCDC6, TP53	51	37	8112	12.8967	0.98679	0.203802	0.188362
KEGG_PATHWAY	hsa04961:Endocrine and other factor-regulated calcium reabsorption	3	3.33333	0.0420291	PRKCA, PLCB1, ESR1	51	53	8112	9.00333	0.999797	0.302697	0.279766			KEGG_PATHWAY	hsa04961:Endocrine and other factor-regulated calcium reabsorption	3	3.33333	0.0420291	PRKCA, PLCB1, ESR1	51	53	8112	9.00333	0.999797	0.302697	0.279766
KEGG_PATHWAY	hsa04730:Long-term depression	3	3.33333	0.0525445	GNAI3, PRKCA, PLCB1	51	60	8112	7.95294	0.999977	0.323621	0.299104			KEGG_PATHWAY	hsa04730:Long-term depression	3	3.33333	0.0525445	GNAI3, PRKCA, PLCB1	51	60	8112	7.95294	0.999977	0.323621	0.299104

## Sheet: GO-TOTAL
Category	Category	Term	Count	%	PValue	Genes	List Total	Pop Hits	Pop Total	Fold Enrichment	Bonferroni	Benjamini	FDR			Category	Category	Term	Count	%	PValue	Genes	List Total	Pop Hits	Pop Total	Fold Enrichment	Bonferroni	Benjamini	FDR
Biological Process	GO:0045944	positive regulation of transcription from RNA polymerase II promoter	20	22.2222	9.85242e-07	SMAD2, CREBZF, EGR2, POU2F1, LEF1, TET2, RORA, SOX12, NR2F2, ESR1, HIPK2, CDK8, STOX2, ZNF609, SP1, TRAF6, MYB, KPNA6, E2F5, TP53	87	1198	19349	3.71289	0.000965072	0.000964552	0.000959626			Biological Process	GO:0045944	positive regulation of transcription from RNA polymerase II promoter	20	22.2222	9.85242e-07	SMAD2, CREBZF, EGR2, POU2F1, LEF1, TET2, RORA, SOX12, NR2F2, ESR1, HIPK2, CDK8, STOX2, ZNF609, SP1, TRAF6, MYB, KPNA6, E2F5, TP53	87	1198	19349	3.71289	0.000965072	0.000964552	0.000959626
Biological Process	GO:0045893	positive regulation of transcription, DNA-templated	13	14.4444	3.78125e-05	SMAD2, EGR2, LEF1, RORA, NR2F2, ESR1, HIPK2, SP1, MYB, PLCB1, E2F5, TRIM32, TP53	87	667	19349	4.33468	0.0363788	0.0185092	0.0184147			Biological Process	GO:0045893	positive regulation of transcription, DNA-templated	13	14.4444	3.78125e-05	SMAD2, EGR2, LEF1, RORA, NR2F2, ESR1, HIPK2, SP1, MYB, PLCB1, E2F5, TRIM32, TP53	87	667	19349	4.33468	0.0363788	0.0185092	0.0184147
Biological Process	GO:0030335	positive regulation of cell migration	8	8.88889	0.00015144	PDGFRA, PAK1, MMP14, PODXL, LEF1, PRKCA, EPHB2, TRIM32	87	258	19349	6.8962	0.137933	0.0494198	0.0491674			Biological Process	GO:0030335	positive regulation of cell migration	8	8.88889	0.00015144	PDGFRA, PAK1, MMP14, PODXL, LEF1, PRKCA, EPHB2, TRIM32	87	258	19349	6.8962	0.137933	0.0494198	0.0491674
Biological Process	GO:0045892	negative regulation of transcription, DNA-templated	11	12.2222	0.000248049	SMAD2, CREBZF, TLE3, POU2F1, TRAF6, LEF1, NACC1, MYB, NR2F2, PLCB1, TP53	87	580	19349	4.21797	0.215821	0.06071	0.0604			Biological Process	GO:0045892	negative regulation of transcription, DNA-templated	11	12.2222	0.000248049	SMAD2, CREBZF, TLE3, POU2F1, TRAF6, LEF1, NACC1, MYB, NR2F2, PLCB1, TP53	87	580	19349	4.21797	0.215821	0.06071	0.0604
Biological Process	GO:0006357	regulation of transcription from RNA polymerase II promoter	19	21.1111	0.000454894	SMAD2, CREBZF, EGR2, POU2F1, TGIF2, LEF1, RORA, NR2F2, ESR1, FOSL1, STOX2, ZNF609, ZNF608, SP1, TRPS1, NACC1, E2F5, TP53, ZNF652	87	1713	19349	2.46681	0.359751	0.0890683	0.0886134			Biological Process	GO:0006357	regulation of transcription from RNA polymerase II promoter	19	21.1111	0.000454894	SMAD2, CREBZF, EGR2, POU2F1, TGIF2, LEF1, RORA, NR2F2, ESR1, FOSL1, STOX2, ZNF609, ZNF608, SP1, TRPS1, NACC1, E2F5, TP53, ZNF652	87	1713	19349	2.46681	0.359751	0.0890683	0.0886134
Biological Process	GO:0051726	regulation of cell cycle	7	7.77778	0.00100286	CDK8, CDK6, E2F5, PLCB1, TP53, HIPK2, PHACTR4	87	257	19349	6.05765	0.625923	0.147394	0.146641			Biological Process	GO:0051726	regulation of cell cycle	7	7.77778	0.00100286	CDK8, CDK6, E2F5, PLCB1, TP53, HIPK2, PHACTR4	87	257	19349	6.05765	0.625923	0.147394	0.146641
Biological Process	GO:0000122	negative regulation of transcription from RNA polymerase II promoter	13	14.4444	0.00105389	SMAD2, TGIF2, LEF1, NR2F2, ESR1, HIPK2, ZNF608, CDK6, TRAF6, TRPS1, NACC1, MYB, TP53	87	958	19349	3.01799	0.644188	0.147394	0.146641			Biological Process	GO:0000122	negative regulation of transcription from RNA polymerase II promoter	13	14.4444	0.00105389	SMAD2, TGIF2, LEF1, NR2F2, ESR1, HIPK2, ZNF608, CDK6, TRAF6, TRPS1, NACC1, MYB, TP53	87	958	19349	3.01799	0.644188	0.147394	0.146641
Biological Process	GO:0060996	dendritic spine development	3	3.33333	0.00147534	ACSL4, EPHB2, PAK4	87	13	19349	51.3236	0.764702	0.174152	0.173262			Biological Process	GO:0060996	dendritic spine development	3	3.33333	0.00147534	ACSL4, EPHB2, PAK4	87	13	19349	51.3236	0.764702	0.174152	0.173262
Biological Process	GO:0048146	positive regulation of fibroblast proliferation	4	4.44444	0.00160099	PDGFRA, CDK6, CDC6, ESR1	87	52	19349	17.1079	0.792001	0.174152	0.173262			Biological Process	GO:0048146	positive regulation of fibroblast proliferation	4	4.44444	0.00160099	PDGFRA, CDK6, CDC6, ESR1	87	52	19349	17.1079	0.792001	0.174152	0.173262
Biological Process	GO:0051091	positive regulation of sequence-specific DNA binding transcription factor activity	5	5.55556	0.00195881	FOSL1, TRAF6, ESR1, TRIM32, HIPK2	87	119	19349	9.34463	0.853615	0.191767	0.190788			Biological Process	GO:0051091	positive regulation of sequence-specific DNA binding transcription factor activity	5	5.55556	0.00195881	FOSL1, TRAF6, ESR1, TRIM32, HIPK2	87	119	19349	9.34463	0.853615	0.191767	0.190788
Biological Process	GO:0001701	in utero embryonic development	6	6.66667	0.00245397	SMAD2, FOSL1, PDGFRA, FUT8, TRAF6, TP53	87	210	19349	6.35435	0.909991	0.218403	0.217288			Cell Component	GO:0005654	nucleoplasm	44	48.8889	1.58363e-10	CREBZF, PDXK, CHD9, LEF1, RORA, PPP2R2A, PAK1, ZNF609, UBN2, PEG10, TRPS1, NACC1, PEA15, MYB, KPNA6, EPHB2, E2F5, ANKS1A, SMAD2, PDGFRA, GDF11, TLE3, EGR2, HNRNPA3, POU2F1, TGIF2, CPSF2, PRKCA, SOX12, CDC6, NR2F2, ESR1, TSN, HIPK2, FOSL1, CDK8, CDK6, HNRNPUL1, KANSL1, SP1, NOVA1, FKBP4, TP53, SNTB2	88	3846	20164	2.62142	2.78718e-08	2.78718e-08	2.69216e-08
Biological Process	GO:0045766	positive regulation of angiogenesis	5	5.55556	0.00577919	RRAS, SP1, PRKCA, HIPK2, PAK4	87	161	19349	6.9069	0.996587	0.471485	0.469077			Cell Component	GO:0032991	macromolecular complex	15	16.6667	1.47075e-06	SMAD2, PDGFRA, GDF11, MTMR9, CKAP5, ESR1, CDK8, PAK1, TRAF6, TRPS1, PLCB1, FKBP4, TP53, RNF165, SNTB2	88	692	20164	4.96683	0.000258818	0.000129426	0.000125014
Biological Process	GO:0060325	face morphogenesis	3	3.33333	0.00888213	PDGFRA, RRAS, LEF1	87	32	19349	20.8502	0.99984	0.615339	0.612196			Cell Component	GO:0005737	cytoplasm	42	46.6667	3.09216e-05	RAB3B, PPP1R11, LEF1, GNAI3, MTMR9, STOX2, PAK1, PODXL, PEG10, NACC1, PEA15, KPNA6, CHAC1, ANKS1A, PAK4, PHACTR4, SMAD2, PDGFRA, EGR2, HNRNPA3, LRRC40, NAV1, ACSL4, PRKCA, CDC6, TENT5A, CKAP5, ESR1, TSN, HIPK2, MMP14, CDK6, SP1, NOVA1, TRAF6, FKBP1B, ULK2, PLCB1, FKBP4, TRIM32, TP53, SNTB2	88	5361	20164	1.79514	0.00542751	0.00181407	0.00175223
Biological Process	GO:0048701	embryonic cranial skeleton morphogenesis	3	3.33333	0.00888213	SMAD2, PDGFRA, MMP14	87	32	19349	20.8502	0.99984	0.615339	0.612196			Cell Component	GO:0005634	nucleus	44	48.8889	4.57907e-05	CREBZF, PDXK, PANK3, PPP1R11, LEF1, RORA, STOX2, ZNF609, ZNF608, UBN2, TRPS1, NACC1, MYB, KPNA6, PDE4B, E2F5, SMAD2, PDGFRA, TLE3, EGR2, HNRNPA3, POU2F1, TGIF2, TET2, PRKCA, CDC6, NR2F2, ESR1, TSN, HIPK2, FOSL1, CDK8, MMP14, CDK6, HNRNPUL1, KANSL1, SP1, NOVA1, TRAF6, PLCB1, TRIM32, TP53, ZNF652, RNF165	88	5848	20164	1.72401	0.00802695	0.00201479	0.0019461
Biological Process	GO:0030073	insulin secretion	3	3.33333	0.00942807	SMAD2, FKBP1B, STX1A	87	33	19349	20.2184	0.999907	0.615339	0.612196			Cell Component	GO:0000785	chromatin	14	15.5556	0.000430195	SMAD2, CREBZF, EGR2, POU2F1, TGIF2, RORA, SOX12, ESR1, FOSL1, SP1, TRPS1, PLCB1, E2F5, TP53	88	1024	20164	3.13272	0.0729341	0.0145373	0.0140417
Biological Process	GO:0007179	transforming growth factor beta receptor signaling pathway	4	4.44444	0.0120727	SMAD2, FUT8, TP53, HIPK2	87	107	19349	8.3141	0.999993	0.737352	0.733586			Cell Component	GO:0005829	cytosol	39	43.3333	0.000495591	RAB3B, PDXK, PANK3, CHD9, GOSR1, MTMR9, PPP2R2A, SRM, PAK1, VPS53, PEG10, PEA15, MYB, KPNA6, PDE4B, CHAC1, EPHB2, ANKS1A, PAK4, SMAD2, PRKCA, CDC6, NR2F2, CKAP5, ESR1, TSN, FOSL1, MMP14, CACNB4, ZFYVE16, CDK6, TRAF6, FKBP1B, CCDC6, PLCB1, FKBP4, TRIM32, TP53, STX1A	88	5404	20164	1.65365	0.083548	0.0145373	0.0140417
Biological Process	GO:0002521	leukocyte differentiation	2	2.22222	0.0132755	RRAS, TET2	87	3	19349	148.268	0.999998	0.737352	0.733586			Cell Component	GO:0090575	RNA polymerase II transcription factor complex	5	5.55556	0.00145552	CREBZF, FOSL1, POU2F1, E2F5, HIPK2	88	113	20164	10.1388	0.226135	0.036596	0.0353484
Biological Process	GO:0009615	response to virus	4	4.44444	0.0143061	CREBZF, FOSL1, CDK6, HNRNPUL1	87	114	19349	7.80359	0.999999	0.737352	0.733586			Cell Component	GO:0005667	transcription factor complex	6	6.66667	0.00308203	SMAD2, TLE3, LEF1, E2F5, ESR1, TP53	88	228	20164	6.0299	0.419157	0.0678046	0.0654931
Biological Process	GO:0006906	vesicle fusion	3	3.33333	0.0143102	GOSR1, GNAI3, STX1A	87	41	19349	16.2733	0.999999	0.737352	0.733586			Cell Component	GO:0005794	Golgi apparatus	12	13.3333	0.00682586	RAB3B, PDGFRA, ZDHHC18, FUT8, VPS53, GOSR1, GNAI3, EPHB2, ZDHHC16, ESR1, SNTB2, PAK4	88	1084	20164	2.53656	0.700449	0.133483	0.128933
Biological Process	GO:1904117	cellular response to vasopressin	2	2.22222	0.0176619	CDC6, PLCB1	87	4	19349	111.201	1	0.864549	0.860133			Cell Component	GO:0043231	intracellular membrane-bounded organelle	10	11.1111	0.0154678	GDF11, EGR2, ZFYVE16, POU2F1, NOVA1, PODXL, VPS53, NACC1, LRRC40, E2F5	88	900	20164	2.54596	0.935662	0.269484	0.260297
Biological Process	GO:0016310	phosphorylation	4	4.44444	0.0190373	PAK1, PDXK, PANK3, EPHB2	87	127	19349	7.0048	1	0.887499	0.882967			Molecular Function	GO:0003700	transcription factor activity, sequence-specific DNA binding	13	14.4444	7.31118e-06	SMAD2, CREBZF, EGR2, TGIF2, LEF1, RORA, NR2F2, ESR1, FOSL1, SP1, TRPS1, E2F5, TP53	86	555	18770	5.1123	0.00176045	0.0017693	0.00167426
Biological Process	GO:0060260	regulation of transcription initiation from RNA polymerase II promoter	3	3.33333	0.024063	CDK8, LEF1, TP53	87	54	19349	12.3557	1	1	0.99591			Molecular Function	GO:0003677	DNA binding	18	20	4.48208e-05	SMAD2, CREBZF, EGR2, POU2F1, TGIF2, CHD9, LEF1, TET2, RORA, SOX12, ESR1, TSN, HIPK2, FOSL1, SP1, PEG10, MYB, TP53	86	1267	18770	3.10071	0.0107439	0.00542331	0.00513198
Biological Process	GO:0006468	protein phosphorylation	7	7.77778	0.0249793	SMAD2, CDK8, PAK1, CDK6, PRKCA, HIPK2, PAK4	87	505	19349	3.0828	1	1	0.99591			Molecular Function	GO:0043565	sequence-specific DNA binding	9	10	0.000121974	EGR2, POU2F1, SP1, TRPS1, LEF1, RORA, NR2F2, ESR1, TSN	86	329	18770	5.97052	0.0289695	0.0098392	0.00931064
Biological Process	GO:0042475	odontogenesis of dentin-containing tooth	3	3.33333	0.0292595	PDGFRA, TRAF6, LEF1	87	60	19349	11.1201	1	1	0.99591			Molecular Function	GO:0001228	transcriptional activator activity, RNA polymerase II transcription regulatory region sequence-specific binding	10	11.1111	0.000277967	SMAD2, FOSL1, STOX2, EGR2, SP1, LEF1, MYB, SOX12, ESR1, TP53	86	471	18770	4.63388	0.0648043	0.0147481	0.0139559
Biological Process	GO:0007612	learning	3	3.33333	0.0301654	FOSL1, EPHB2, PLCB1	87	61	19349	10.9378	1	1	0.99591			Molecular Function	GO:0000978	RNA polymerase II core promoter proximal region sequence-specific DNA binding	16	17.7778	0.000304713	SMAD2, EGR2, POU2F1, TGIF2, LEF1, RORA, SOX12, NR2F2, ESR1, FOSL1, SP1, NACC1, MYB, E2F5, TP53, ZNF652	86	1205	18770	2.898	0.0708147	0.0147481	0.0139559
Biological Process	GO:0060395	SMAD protein signal transduction	3	3.33333	0.0320105	SMAD2, GDF11, HIPK2	87	63	19349	10.5906	1	1	0.99591			Molecular Function	GO:0008270	zinc ion binding	13	14.4444	0.00049951	PDXK, TET2, PRKCA, RORA, NR2F2, ESR1, MMP14, PEG10, TRAF6, TRPS1, TRIM32, TP53, RNF165	86	864	18770	3.28394	0.113445	0.0199294	0.0188588
Biological Process	GO:0060021	palate development	3	3.33333	0.0348593	PDGFRA, GDF11, EPHB2	87	66	19349	10.1092	1	1	0.99591			Molecular Function	GO:0000981	RNA polymerase II transcription factor activity, sequence-specific DNA binding	16	17.7778	0.000576471	SMAD2, CREBZF, EGR2, POU2F1, TGIF2, LEF1, RORA, SOX12, ESR1, FOSL1, SP1, NACC1, MYB, E2F5, TP53, ZNF652	86	1280	18770	2.7282	0.129746	0.0199294	0.0188588
Biological Process	GO:0090063	positive regulation of microtubule nucleation	2	2.22222	0.0350154	PAK1, CKAP5	87	8	19349	55.6006	1	1	0.99591			Molecular Function	GO:0004712	protein serine/threonine/tyrosine kinase activity	9	10	0.000733217	CDK8, PDGFRA, PAK1, CDK6, ULK2, PRKCA, EPHB2, HIPK2, PAK4	86	430	18770	4.56814	0.162028	0.0221798	0.0209883
Biological Process	GO:0009629	response to gravity	2	2.22222	0.0350154	FOSL1, STX1A	87	8	19349	55.6006	1	1	0.99591			Molecular Function	GO:0005515	protein binding	71	78.8889	0.000982201	RAB3B, CREBZF, PPP1R11, FBXO28, PPP2R2A, RORA, PEG10, TRPS1, PEA15, MYB, KPNA6, CHAC1, EPHB2, ANKS1A, PDGFRA, TLE3, TET2, LRRC40, PRKCA, TENT5A, ZDHHC16, CKAP5, TSN, MMP14, CACNB4, ZFYVE16, HNRNPUL1, TRAF6, ULK2, PLCB1, FKBP4, TP53, STX1A, RNF165, LEF1, GNAI3, MTMR9, ADIPOR2, SRM, PAK1, FUT8, ZNRF3, RRAS, PODXL, VPS53, NACC1, E2F5, PAK4, SMAD2, GDF11, EGR2, HNRNPA3, POU2F1, CPSF2, CDC6, NR2F2, ES…	86	12518	18770	1.23791	0.210872	0.0264103	0.0249916
Biological Process	GO:0031666	positive regulation of lipopolysaccharide-mediated signaling pathway	2	2.22222	0.0393062	TRAF6, PRKCA	87	9	19349	49.4227	1	1	0.99591			Molecular Function	GO:0042826	histone deacetylase binding	5	5.55556	0.00288522	SP1, TRAF6, LEF1, NACC1, TP53	86	130	18770	8.39445	0.501595	0.0698223	0.0660715
Biological Process	GO:0038092	nodal signaling pathway	2	2.22222	0.0393062	SMAD2, TGIF2	87	9	19349	49.4227	1	1	0.99591
Biological Process	GO:0045444	fat cell differentiation	3	3.33333	0.0398164	EGR2, PLCB1, TRIM32	87	71	19349	9.39728	1	1	0.99591
Biological Process	GO:0001893	maternal placenta development	2	2.22222	0.0435781	STOX2, NR2F2	87	10	19349	44.4805	1	1	0.99591
Biological Process	GO:0030509	BMP signaling pathway	3	3.33333	0.0460933	SMAD2, ZFYVE16, LEF1	87	77	19349	8.66502	1	1	0.99591
Biological Process	GO:0032147	activation of protein kinase activity	3	3.33333	0.0460933	PAK1, TRAF6, PAK4	87	77	19349	8.66502	1	1	0.99591
Biological Process	GO:0045899	positive regulation of RNA polymerase II transcriptional preinitiation complex assembly	2	2.22222	0.0478313	ESR1, TP53	87	11	19349	40.4368	1	1	0.99591
Biological Process	GO:1903799	negative regulation of production of miRNAs involved in gene silencing by miRNA	2	2.22222	0.0478313	ESR1, TP53	87	11	19349	40.4368	1	1	0.99591
Biological Process	GO:0060674	placenta blood vessel development	2	2.22222	0.0478313	FOSL1, NR2F2	87	11	19349	40.4368	1	1	0.99591
Biological Process	GO:0008285	negative regulation of cell proliferation	6	6.66667	0.0529201	SMAD2, FOSL1, GDF11, CDK6, CDC6, TP53	87	457	19349	2.91994	1	1	0.99591
Biological Process	GO:0010863	positive regulation of phospholipase C activity	2	2.22222	0.0562817	PDGFRA, ESR1	87	13	19349	34.2157	1	1	0.99591
Biological Process	GO:0030307	positive regulation of cell growth	3	3.33333	0.0572924	MMP14, ACSL4, TRIM32	87	87	19349	7.66904	1	1	0.99591
Biological Process	GO:0048013	ephrin receptor signaling pathway	3	3.33333	0.0572924	PAK1, EPHB2, ANKS1A	87	87	19349	7.66904	1	1	0.99591
Biological Process	GO:0030512	negative regulation of transforming growth factor beta receptor signaling pathway	3	3.33333	0.05846	SMAD2, PEG10, TP53	87	88	19349	7.5819	1	1	0.99591
Cell Component	GO:0005654	nucleoplasm	44	48.8889	1.58363e-10	CREBZF, PDXK, CHD9, LEF1, RORA, PPP2R2A, PAK1, ZNF609, UBN2, PEG10, TRPS1, NACC1, PEA15, MYB, KPNA6, EPHB2, E2F5, ANKS1A, SMAD2, PDGFRA, GDF11, TLE3, EGR2, HNRNPA3, POU2F1, TGIF2, CPSF2, PRKCA, SOX12, CDC6, NR2F2, ESR1, TSN, HIPK2, FOSL1, CDK8, CDK6, HNRNPUL1, KANSL1, SP1, NOVA1, FKBP4, TP53, SNTB2	88	3846	20164	2.62142	2.78718e-08	2.78718e-08	2.69216e-08
Cell Component	GO:0032991	macromolecular complex	15	16.6667	1.47075e-06	SMAD2, PDGFRA, GDF11, MTMR9, CKAP5, ESR1, CDK8, PAK1, TRAF6, TRPS1, PLCB1, FKBP4, TP53, RNF165, SNTB2	88	692	20164	4.96683	0.000258818	0.000129426	0.000125014
Cell Component	GO:0005737	cytoplasm	42	46.6667	3.09216e-05	RAB3B, PPP1R11, LEF1, GNAI3, MTMR9, STOX2, PAK1, PODXL, PEG10, NACC1, PEA15, KPNA6, CHAC1, ANKS1A, PAK4, PHACTR4, SMAD2, PDGFRA, EGR2, HNRNPA3, LRRC40, NAV1, ACSL4, PRKCA, CDC6, TENT5A, CKAP5, ESR1, TSN, HIPK2, MMP14, CDK6, SP1, NOVA1, TRAF6, FKBP1B, ULK2, PLCB1, FKBP4, TRIM32, TP53, SNTB2	88	5361	20164	1.79514	0.00542751	0.00181407	0.00175223
Cell Component	GO:0005634	nucleus	44	48.8889	4.57907e-05	CREBZF, PDXK, PANK3, PPP1R11, LEF1, RORA, STOX2, ZNF609, ZNF608, UBN2, TRPS1, NACC1, MYB, KPNA6, PDE4B, E2F5, SMAD2, PDGFRA, TLE3, EGR2, HNRNPA3, POU2F1, TGIF2, TET2, PRKCA, CDC6, NR2F2, ESR1, TSN, HIPK2, FOSL1, CDK8, MMP14, CDK6, HNRNPUL1, KANSL1, SP1, NOVA1, TRAF6, PLCB1, TRIM32, TP53, ZNF652, RNF165	88	5848	20164	1.72401	0.00802695	0.00201479	0.0019461
Cell Component	GO:0000785	chromatin	14	15.5556	0.000430195	SMAD2, CREBZF, EGR2, POU2F1, TGIF2, RORA, SOX12, ESR1, FOSL1, SP1, TRPS1, PLCB1, E2F5, TP53	88	1024	20164	3.13272	0.0729341	0.0145373	0.0140417
Cell Component	GO:0005829	cytosol	39	43.3333	0.000495591	RAB3B, PDXK, PANK3, CHD9, GOSR1, MTMR9, PPP2R2A, SRM, PAK1, VPS53, PEG10, PEA15, MYB, KPNA6, PDE4B, CHAC1, EPHB2, ANKS1A, PAK4, SMAD2, PRKCA, CDC6, NR2F2, CKAP5, ESR1, TSN, FOSL1, MMP14, CACNB4, ZFYVE16, CDK6, TRAF6, FKBP1B, CCDC6, PLCB1, FKBP4, TRIM32, TP53, STX1A	88	5404	20164	1.65365	0.083548	0.0145373	0.0140417
Cell Component	GO:0090575	RNA polymerase II transcription factor complex	5	5.55556	0.00145552	CREBZF, FOSL1, POU2F1, E2F5, HIPK2	88	113	20164	10.1388	0.226135	0.036596	0.0353484
Cell Component	GO:0005667	transcription factor complex	6	6.66667	0.00308203	SMAD2, TLE3, LEF1, E2F5, ESR1, TP53	88	228	20164	6.0299	0.419157	0.0678046	0.0654931
Cell Component	GO:0005794	Golgi apparatus	12	13.3333	0.00682586	RAB3B, PDGFRA, ZDHHC18, FUT8, VPS53, GOSR1, GNAI3, EPHB2, ZDHHC16, ESR1, SNTB2, PAK4	88	1084	20164	2.53656	0.700449	0.133483	0.128933
Cell Component	GO:0043231	intracellular membrane-bounded organelle	10	11.1111	0.0154678	GDF11, EGR2, ZFYVE16, POU2F1, NOVA1, PODXL, VPS53, NACC1, LRRC40, E2F5	88	900	20164	2.54596	0.935662	0.269484	0.260297
Cell Component	GO:0032993	protein-DNA complex	3	3.33333	0.0168427	SP1, LEF1, SOX12	88	46	20164	14.9437	0.949691	0.269484	0.260297
Cell Component	GO:1990907	beta-catenin-TCF complex	2	2.22222	0.0546766	TLE3, LEF1	88	13	20164	35.2517	0.99995	0.768384	0.742189
Cell Component	GO:0000777	condensed chromosome kinetochore	3	3.33333	0.0577343	KANSL1, FBXO28, CKAP5	88	90	20164	7.63788	0.999972	0.768384	0.742189
Molecular Function	GO:0003700	transcription factor activity, sequence-specific DNA binding	13	14.4444	7.31118e-06	SMAD2, CREBZF, EGR2, TGIF2, LEF1, RORA, NR2F2, ESR1, FOSL1, SP1, TRPS1, E2F5, TP53	86	555	18770	5.1123	0.00176045	0.0017693	0.00167426
Molecular Function	GO:0003677	DNA binding	18	20	4.48208e-05	SMAD2, CREBZF, EGR2, POU2F1, TGIF2, CHD9, LEF1, TET2, RORA, SOX12, ESR1, TSN, HIPK2, FOSL1, SP1, PEG10, MYB, TP53	86	1267	18770	3.10071	0.0107439	0.00542331	0.00513198
Molecular Function	GO:0043565	sequence-specific DNA binding	9	10	0.000121974	EGR2, POU2F1, SP1, TRPS1, LEF1, RORA, NR2F2, ESR1, TSN	86	329	18770	5.97052	0.0289695	0.0098392	0.00931064
Molecular Function	GO:0001228	transcriptional activator activity, RNA polymerase II transcription regulatory region sequence-specific binding	10	11.1111	0.000277967	SMAD2, FOSL1, STOX2, EGR2, SP1, LEF1, MYB, SOX12, ESR1, TP53	86	471	18770	4.63388	0.0648043	0.0147481	0.0139559
Molecular Function	GO:0000978	RNA polymerase II core promoter proximal region sequence-specific DNA binding	16	17.7778	0.000304713	SMAD2, EGR2, POU2F1, TGIF2, LEF1, RORA, SOX12, NR2F2, ESR1, FOSL1, SP1, NACC1, MYB, E2F5, TP53, ZNF652	86	1205	18770	2.898	0.0708147	0.0147481	0.0139559
Molecular Function	GO:0008270	zinc ion binding	13	14.4444	0.00049951	PDXK, TET2, PRKCA, RORA, NR2F2, ESR1, MMP14, PEG10, TRAF6, TRPS1, TRIM32, TP53, RNF165	86	864	18770	3.28394	0.113445	0.0199294	0.0188588
Molecular Function	GO:0000981	RNA polymerase II transcription factor activity, sequence-specific DNA binding	16	17.7778	0.000576471	SMAD2, CREBZF, EGR2, POU2F1, TGIF2, LEF1, RORA, SOX12, ESR1, FOSL1, SP1, NACC1, MYB, E2F5, TP53, ZNF652	86	1280	18770	2.7282	0.129746	0.0199294	0.0188588
Molecular Function	GO:0004712	protein serine/threonine/tyrosine kinase activity	9	10	0.000733217	CDK8, PDGFRA, PAK1, CDK6, ULK2, PRKCA, EPHB2, HIPK2, PAK4	86	430	18770	4.56814	0.162028	0.0221798	0.0209883
Molecular Function	GO:0005515	protein binding	71	78.8889	0.000982201	RAB3B, CREBZF, PPP1R11, FBXO28, PPP2R2A, RORA, PEG10, TRPS1, PEA15, MYB, KPNA6, CHAC1, EPHB2, ANKS1A, PDGFRA, TLE3, TET2, LRRC40, PRKCA, TENT5A, ZDHHC16, CKAP5, TSN, MMP14, CACNB4, ZFYVE16, HNRNPUL1, TRAF6, ULK2, PLCB1, FKBP4, TP53, STX1A, RNF165, LEF1, GNAI3, MTMR9, ADIPOR2, SRM, PAK1, FUT8, ZNRF3, RRAS, PODXL, VPS53, NACC1, E2F5, PAK4, SMAD2, GDF11, EGR2, HNRNPA3, POU2F1, CPSF2, CDC6, NR2F2, ES…	86	12518	18770	1.23791	0.210872	0.0264103	0.0249916
Molecular Function	GO:0042826	histone deacetylase binding	5	5.55556	0.00288522	SP1, TRAF6, LEF1, NACC1, TP53	86	130	18770	8.39445	0.501595	0.0698223	0.0660715
Molecular Function	GO:0042802	identical protein binding	17	18.8889	0.00377504	SMAD2, CREBZF, POU2F1, FBXO28, ESR1, ADIPOR2, TSN, SRM, PAK1, SP1, TRAF6, CCDC6, EPHB2, PLCB1, TRIM32, TP53, STX1A	86	1704	18770	2.17743	0.598082	0.0830509	0.0785895
Molecular Function	GO:0035035	histone acetyltransferase binding	3	3.33333	0.00660952	KANSL1, SP1, TP53	86	27	18770	24.2506	0.797736	0.133292	0.126132
Molecular Function	GO:0061629	RNA polymerase II sequence-specific DNA binding transcription factor binding	5	5.55556	0.0079087	SMAD2, EGR2, SP1, TP53, HIPK2	86	173	18770	6.30797	0.852448	0.147223	0.139315
Molecular Function	GO:0005524	ATP binding	15	16.6667	0.0090014	PDGFRA, PDXK, PANK3, CHD9, ACSL4, PRKCA, CDC6, HIPK2, CDK8, PAK1, CDK6, ULK2, EPHB2, FKBP4, PAK4	86	1540	18770	2.12587	0.886864	0.148496	0.140519
Molecular Function	GO:0008157	protein phosphatase 1 binding	3	3.33333	0.0092043	PPP1R11, C20ORF27, PHACTR4	86	32	18770	20.4615	0.892311	0.148496	0.140519
Molecular Function	GO:0001221	transcription cofactor binding	3	3.33333	0.0115551	SP1, RORA, ESR1	86	36	18770	18.188	0.939251	0.174771	0.165383
Molecular Function	GO:0008134	transcription factor binding	6	6.66667	0.0140227	SMAD2, SP1, RORA, E2F5, ESR1, TP53	86	314	18770	4.17049	0.966739	0.199617	0.188894
Molecular Function	GO:0001222	transcription corepressor binding	3	3.33333	0.0176879	LEF1, RORA, ESR1	86	45	18770	14.5504	0.986444	0.225288	0.213185
Molecular Function	GO:0048156	tau protein binding	3	3.33333	0.0176879	SMAD2, PPP2R2A, FKBP4	86	45	18770	14.5504	0.986444	0.225288	0.213185
Molecular Function	GO:0000976	transcription regulatory region sequence-specific DNA binding	5	5.55556	0.0223441	CREBZF, EGR2, SP1, SOX12, TP53	86	236	18770	4.62406	0.995686	0.258603	0.244711
Molecular Function	GO:0030284	estrogen receptor activity	2	2.22222	0.0224407	LEF1, ESR1	86	5	18770	87.3023	0.995788	0.258603	0.244711
Molecular Function	GO:0004879	RNA polymerase II transcription factor activity, ligand-activated sequence-specific DNA binding	3	3.33333	0.024907	RORA, NR2F2, ESR1	86	54	18770	12.1253	0.997709	0.273977	0.259259
Molecular Function	GO:0004672	protein kinase activity	6	6.66667	0.0279889	CDK8, PDGFRA, PAK1, PRKCA, HIPK2, PAK4	86	376	18770	3.48281	0.998932	0.286763	0.271358
Molecular Function	GO:0000987	core promoter proximal region sequence-specific DNA binding	3	3.33333	0.0284393	SMAD2, SP1, TP53	86	58	18770	11.2891	0.999044	0.286763	0.271358
Molecular Function	GO:0019899	enzyme binding	6	6.66667	0.0296848	TSPAN14, HNRNPUL1, PRKCA, PLCB1, ESR1, TP53	86	382	18770	3.4281	0.999299	0.287349	0.271913
Molecular Function	GO:0044877	macromolecular complex binding	6	6.66667	0.0374455	PDGFRA, RRAS, PPP2R2A, EPHB2, STX1A, TSN	86	407	18770	3.21753	0.999899	0.348531	0.329808
Molecular Function	GO:1990837	sequence-specific double-stranded DNA binding	7	7.77778	0.0403255	FOSL1, EGR2, TGIF2, SP1, LEF1, SOX12, ESR1	86	556	18770	2.74782	0.999951	0.361436	0.34202
Molecular Function	GO:0005528	FK506 binding	2	2.22222	0.0443837	FKBP1B, FKBP4	86	10	18770	43.6512	0.999982	0.383602	0.362995
Molecular Function	GO:0019003	GDP binding	3	3.33333	0.0476533	RAB3B, RRAS, GNAI3	86	77	18770	8.50347	0.999992	0.392956	0.371846
Molecular Function	GO:0019855	calcium channel inhibitor activity	2	2.22222	0.0487135	FKBP1B, STX1A	86	11	18770	39.6829	0.999994	0.392956	0.371846
Molecular Function	GO:0008353	RNA polymerase II carboxy-terminal domain kinase activity	2	2.22222	0.0530239	CDK8, CDK6	86	12	18770	36.376	0.999998	0.413929	0.391693
Molecular Function	GO:0061630	ubiquitin protein ligase activity	5	5.55556	0.0579423	ZNRF3, PPP1R11, TRAF6, TRIM32, RNF165	86	321	18770	3.39962	0.999999	0.438188	0.414649
